# Supplementary material for: Aging-Induced QT Prolongation as a Potential Contributor to Longevity
Source: J Cardiovasc Dev Dis. 2026 Feb 9;13(2):86. doi: 10.3390/jcdd13020086 (PMC12942042; doi:10.3390/jcdd13020086)
Supplement: Supplementary file 1 [file jcdd-13-00086-s001.zip]

Archive with 1 entries (1 files):
- jcdd-4033562-supplementary.pdf
